# Supplementary material for: Wheat Elongator Subunit 4 Negatively Regulates Freezing Tolerance by Regulating Ethylene Accumulation
Source: Int J Mol Sci. 2022 Jul 11;23(14):7634. doi: 10.3390/ijms23147634 (PMC9324374; doi:10.3390/ijms23147634)
Supplement: Supplementary file 1 [file ijms-23-07634-s001.zip]

Archive with 8 entries (8 files):
- Figure-S1.tif
- Figure-S2.tif
- Figure-S3.tif
- Figure-S4.tif
- Figure-S5.tif
- Figure-S6.tif
- Figure-S7.tif
- Table-S1.pdf
